# Supplementary material for: Altered visual cortex excitability in premenstrual dysphoric disorder: Evidence from magnetoencephalographic gamma oscillations and perceptual suppression
Source: PLoS One. 2022 Dec 30;17(12):e0279868. doi: 10.1371/journal.pone.0279868 (PMC9803314; doi:10.1371/journal.pone.0279868)
Supplement: S1 Data — (XLSX) [file pone.0279868.s007.xlsx]

## Sheet: lcmv_final_alls
N	Subject	Group	Age	MC length	Visit 1 day	Visit 2 day	F day	L day	Len L MC	F time	L time	Visit dif	Visit 1 phase	Visit 2 phase	F PMS ave	L PMS ave	PMS ratio	F PRO	F EST	L PRO	L EST	EST ratio	PRO ratio	F EST/PRO	L EST/PRO	F Gamma wAmpl V0	F Gamma wAmpl V1	F Gamma wAmpl V2	F Gamma wAmpl V3	F Gamma wFreq V0	F Gamma wFreq V1	F Gamma wFreq V2	F Gamma wFreq V3	F Gamma p-val V0	F Gamma p-val V1	F Gamma p-val V2	F Gamma p-val V3	L Gamma wAmpl V0	L Gamma wAmpl V1	L Gamma wAmpl V2	L Gamma wAmpl V3	L Gamma wFreq V0	L Gamma wFreq V1	L Gamma wFreq V2	L Gamma wFreq V3	L Gamma p-val V0	L Gamma p-val V1	L Gamma p-val V2	L Gamma p-val V3
1	G001	C	18	32	23	4	4	23		14	13	10	L	F				1.2	55	43.5	1027	18.6727	36.25	45.8333	23.6092	2.25914	3.7485	2.14319	1.13083	58.9641	62.0948	65.5166	69.7893	6.70882e-15	1.14906e-14	1.14906e-14	1.69145e-14	2.32954	3.34944	2.43205	1.24598	61.7089	65.3911	67.8527	74.4613	7.9891e-16	1.169e-15	2.56165e-14	1.39656e-15
2	G007	C	25	28	5	24	5	24		11	11	19	F	L				1.3	111	36.1	521	4.69369	27.7692	85.3846	14.4321	4.51408	5.82962	4.64919	1.68263	48.8495	52.6809	57.8308	65.0357	3.86258e-16	2.50344e-15	3.66389e-15	8.87821e-16	3.98249	6.45542	5.36135	2.36095	48.3443	52.1431	57.768	63.3951	1.169e-15	5.46018e-16	5.36263e-15	1.169e-15
3	G009	C	21	33	4	27	4	27		13	17	119	F	L				1.7	100	41.2	572	5.72	24.2353	58.8235	13.8835	2.60126	1.64089	0.768804	0.568545	40.0096	44.2891	55.6884	61.607	6.55532e-12	1.41063e-10	1.01283e-12	8.7433e-11	2.73613	2.1039	0.73306	0.380557	40.5133	43.2968	61.8448	59.5097	1.15066e-11	6.37937e-13	8.37283e-13	7.94543e-08
4	G015	C	28	31	22	5	5	22		15	17	11	L	F				0.5	218	45.7	667	3.05963	91.4	436	14.5952	3.547	4.66744	2.13113	0.877823	51.7046	55.9661	62.3096	60.925	1.33078e-14	2.69284e-15	3.14823e-15	1.39986e-15	5.14669	7.37614	3.90029	0.694797	52.8361	56.5797	66.1765	67.8112	1.169e-15	5.46018e-16	1.169e-15	5.86746e-13
5	G016	C	32	27	21	5	5	21		13	12	11	L	F				0.7	205	37.7	597	2.9122	53.8571	292.857	15.8355	2.45089	5.13753	3.57647	1.40807	55.4741	58.3178	64.3554	70.5304	6.06044e-16	3.02313e-16	5.4426e-16	3.85524e-15	2.40106	6.32982	3.97071	1.30308	57.07	61.0368	68.2628	71.0523	7.9891e-16	7.9891e-16	1.71066e-15	2.5401e-15
6	G017	C	26	29	21	3	3	21		11	15	39	L	F				2.6	176	31	637	3.61932	11.9231	67.6923	20.5484	1.54694	2.36634	1.38004	0.549434	52.7416	58.2925	65.5512	68.0536	8.1986e-15	2.048e-15	9.91168e-15	4.57789e-10	1.3675	1.94611	0.986654	0.339234	50.9972	58.3174	68.7948	69.8951	2.13601e-15	4.09281e-15	1.78511e-13	7.85943e-08
7	G018	C	37	28	23	2	2	23		11	14	147	L	F				3.8	164	43.5	679	4.14024	11.4474	43.1579	15.6092	5.39895	7.67059	5.75156	2.46881	55.0444	58.3277	68.7932	78.2075	3.60605e-14	2.46283e-14	2.46283e-14	1.86411e-14	4.21275	5.25072	3.66386	2.00063	54.9274	58.8419	67.848	78.8807	1.14906e-14	3.60605e-14	7.73273e-14	1.44573e-14
8	G019	C	37	29	25	3	3	25		16	17	34	L	F				1.2	147	69.4	951	6.46939	57.8333	122.5	13.7032	3.30048	3.45229	2.8034	1.36882	47.7667	55.3046	61.0474	64.2664	5.00011e-15	2.73041e-16	3.99764e-16	2.9021e-15	3.99934	4.3386	2.47521	1.27516	47.7879	54.9483	60.5913	66.2214	7.9891e-16	5.46018e-16	1.80341e-16	9.17745e-16
9	G020	C	40	25	20	5	5	20		11	15	43	L	F				0.5	192	33.7	521	2.71354	67.4	384	15.4599	7.00039	10.1186	7.87804	1.36045	48.0646	52.6816	59.9224	66.2364	7.9891e-16	5.46018e-16	3.73201e-16	6.03032e-16	8.07866	10.2178	7.512	3.92225	51.0642	53.9205	58.2678	59.9449	3.73201e-16	1.169e-15	3.73201e-16	9.52439e-16
10	G021	C	37	30	27	6	6	27		11	17	38	L	F				0.8	226	38.4	582	2.57522	48	282.5	15.1562	1.62369	1.72987	2.00518	0.980113	48.6808	51.6891	57.8047	62.6603	3.08996e-11	2.83605e-11	2.78875e-11	1.33327e-10	5.51944	7.86234	7.18391	3.71406	51.8597	56.9086	61.0335	66.6035	5.46018e-16	7.9891e-16	5.46018e-16	1.169e-15
11	G022	C	34	26	20	4	4	20		13	11	37	L	F				0.7	75	31.3	409	5.45333	44.7143	107.143	13.0671	4.44833	6.47425	3.13851	1.43997	43.8447	46.5568	52.7987	57.1449	7.73273e-14	1.14906e-14	5.49807e-14	9.86931e-15	4.59869	7.59871	3.78564	1.61936	45.4947	47.7104	54.4469	58.3388	2.50344e-15	3.73201e-16	5.46018e-16	1.99457e-16
12	G023	C	28	28	24	3	3	24		15	13	88	L	F				0.9	214	27.2	654	3.05607	30.2222	237.778	24.0441	5.10839	10.3055	5.00364	1.16284	50.5547	54.978	67.2747	80.7374	5.46018e-16	7.9891e-16	7.9891e-16	5.85346e-16	4.85969	9.36404	4.53336	0.795794	52.6859	55.581	67.8121	76.6529	7.9891e-16	3.73201e-16	3.73201e-16	5.00011e-15
13	G025	C	25	25	23	5	5	23		15	13	95	L	F				0.6	294	58.3	464	1.57823	97.1667	490	7.95883	3.0389	4.00027	2.86007	1.44406	51.6865	58.7488	66	71.881	1.30073e-15	1.85447e-15	1.21138e-15	3.0373e-15	3.63503	4.93957	2.90937	1.10863	52.2009	61.1224	69.3216	79.0673	3.66389e-15	5.36263e-15	3.66389e-15	5.56083e-15
14	G026	C	32	28	24	6	6	24		17	11	12	L	F				1.5	142	51.3	855	6.02113	34.2	94.6667	16.6667	1.30715	1.19731	1.33265	0.343304	45.2902	44.4696	50.4964	55.2256	1.50769e-10	1.31029e-09	2.31975e-11	3.16147e-05	2.46634	2.86128	2.2315	1.2484	43.7877	44.9244	50.4504	58.228	3.66389e-15	1.21138e-15	3.73201e-16	6.03032e-16
15	G030	C	30	28	24	3	3	24		15	11	5	L	F				0.7	43	25.7	442	10.2791	36.7143	61.4286	17.1984	1.17345	3.8904	2.41917	1.1162	49.7168	52.7827	58.8238	64.9309	2.06191e-15	1.25527e-15	2.21274e-15	1.59202e-15	2.15071	8.55475	5.83949	3.19824	51.6869	54.9988	61.1589	66.5943	3.73201e-16	1.74379e-16	1.169e-15	4.28187e-16
16	G035	C	34	28	2	22	2	22		17	17	77	F	L				1.5	101	56.5	417	4.12871	37.6667	67.3333	7.38053	2.43929	5.46056	3.79216	1.37042	48.2067	50.4729	57.6468	63.7592	1.66911e-15	2.83124e-15	1.34119e-15	1.1244e-14	2.05264	3.85403	2.73197	0.830661	47.5427	50.5071	57.191	60.9658	1.58016e-13	2.48112e-15	1.64319e-13	1.72145e-12
17	G038	C	23	32	4	29	4	29		17	17	25	F	L				0.9	160	15.5	287	1.79375	17.2222	177.778	18.5161	2.21833	4.13927	3.36754	0.49327	56.2581	58.2483	63.8788	70.1585	3.83185e-16	3.86258e-16	1.74379e-16	2.69203e-12	1.46724	3.14691	2.01672	0.482462	57.7256	58.5011	63.9648	73.9067	1.10363e-14	1.00464e-15	2.84236e-15	1.43867e-11
18	G040	C	25	27	4	22	4	22		12	11	18	F	L				1.5	141	32.7	340	2.41135	21.8	94	10.3976	1.7268	4.75589	2.36521	0.763951	56.0306	62.8339	76.6855	84.8613	4.38611e-16	1.74379e-16	1.74379e-16	1.60073e-14	1.11189	2.43304	1.16994	0.554056	57.1516	63.271	75.5803	82.9008	7.76521e-16	3.73201e-16	3.46202e-16	2.49282e-12
19	G041	C	28	27	3	22	3	22		15	14	19	F	L				0.9	187	41.3	789	4.21925	45.8889	207.778	19.1041	2.29267	5.01793	2.09268	0.90202	50.6012	55.0121	63.9502	68.3581	1.74379e-16	2.13298e-16	1.92873e-16	1.50322e-14	1.95	2.98997	2.203	1.14033	51.039	54.4662	62.7402	63.8419	1.09275e-11	3.60605e-14	2.53575e-13	7.87875e-14
20	G042	C	24	29	23	9	9	23		15	13	241	L	F				0.4	521	39.4	930	1.78503	98.5	1302.5	23.6041	0.992225	1.62085	1.22261	0.832863	53.5833	57.6126	60.7863	68.6216	1.63139e-14	1.23307e-15	7.26232e-16	6.74766e-15	1.09028	1.60566	0.84697	0.675075	54.0223	58.7923	65.2473	70.4519	4.5856e-14	3.2734e-14	9.47633e-12	2.82677e-10
21	G043	C	22	30	3	25	3	25		16	15	113	F	L				1.53	146	32.57	536	3.67123	21.2876	95.4248	16.4569	1.74243	4.57156	4.34177	1.19809	58.367	61.679	72.1532	76.2248	3.73201e-16	5.46018e-16	3.99764e-16	4.69215e-16	1.00527	3.44155	1.79221	0.984036	60.1413	62.2783	68.4299	70.6077	9.16407e-15	2.12294e-15	2.39812e-15	3.77439e-14
22	G046	C	24	28	6	25	6	25		15	14	19	F	L				0.7	148	13.6	365	2.46622	19.4286	211.429	26.8382	3.26354	3.69174	3.1522	1.29367	46.566	51.5438	62.1634	68.2598	7.22759e-15	3.34674e-16	1.39151e-14	4.98076e-14	2.0972	2.20236	1.89144	0.861008	48.135	51.6468	61.5944	66.0802	4.69734e-15	6.52904e-15	3.58121e-16	2.52066e-13
23	G047	C	22	28	6	22	6	22		15	14	16	F	L				0.7	190	67.4	520	2.73684	96.2857	271.429	7.71513	1.69982	1.59549	0.62011	0.35612	46.6666	54.7856	68.9333	66.5385	2.88241e-16	3.12742e-16	2.04681e-14	1.57264e-09	0.733214	0.860412	0.312653	0.347473	52.6416	55.9077	63.35	60.0445	6.45772e-11	3.38017e-10	3.67722e-07	1.89582e-08
24	G048	C	24	28	7	21	7	21		12	13	231	F	L				0.7	607	52.5	612	1.00824	75	867.143	11.6571	0.975689	3.16909	1.68675	0.737948	55.4351	59.4991	72.1935	85.3215	9.97572e-15	1.74379e-16	2.82474e-16	2.70116e-14	1.17636	2.97825	1.31273	0.904245	52.9275	59.3254	71.8973	86.4484	1.19801e-15	2.55097e-16	7.49822e-13	6.67445e-14
25	G049	C	21	30	4	25	4	25		17	14	21	F	L				0.3	119	15.7	924	7.76471	52.3333	396.667	58.8535	1.33023	3.66169	1.53788	0.667703	54.8554	67.2282	73.2299	76.0097	8.87821e-16	7.84953e-15	3.66389e-15	1.61443e-12	1.27575	2.63363	1.39919	0.699805	53.3188	67.6966	73.3839	76.1692	4.57108e-15	5.46018e-16	1.21725e-15	5.01696e-13
26	G050	C	24	26	10	21	10	21		15	16	11	F	L				1.4	493	42	512	1.03854	30	352.143	12.1905	0.35478	0.438656	0.409159	0.283665	57.0655	67.8482	72.9358	76.7605	3.6667e-11	8.01613e-12	1.22475e-11	2.27286e-06	0.410722	0.44652	0.245918	0.257291	54.8411	70.034	75.5449	87.446	7.29799e-08	1.25588e-07	3.49912e-05	9.65532e-06
27	G051	C	27	29	9	25	9	25		12	12	16	F	L				1.1	362	53.6	1092	3.01657	48.7273	329.091	20.3731	3.76905	6.44378	4.112	1.77001	50.4103	54.4525	63.8612	68.3049	5.46018e-16	2.55097e-16	3.73201e-16	4.9114e-16	3.97193	5.58843	3.62628	2.03945	50.5621	54.4365	61.0113	66.0155	7.64105e-13	7.73273e-14	1.1325e-13	3.8017e-15
28	G028	P	39	28	25	4	4	25	27	15	17	6	L	F			0.3	1	1170	18.6	967	0.826496	18.6	1170	51.9892	2.88267	5.77863	3.80904	1.87339	53.8921	55.6672	62.8817	70.3291	3.66389e-15	3.66389e-15	5.36263e-15	2.29348e-14	5.22408	8.07913	5.6515	2.48579	56.0803	57.7777	68.5448	77.3677	3.55947e-13	1.14906e-14	1.68218e-14	2.64628e-13
29	G102	P	32	28	22	4	4	22	29	14	11	83	L	F	1.13		0.56	0.8	267	37.2	571	2.13858	46.5	333.75	15.3495	3.68826	5.84827	2.27055	0.811546	50.4758	54.9456	63.4274	66.0935	3.23026e-15	4.40584e-15	5.10427e-15	6.81794e-14	2.99666	5.11452	2.85892	0.58186	50.021	55.0405	63.3664	69.3179	2.46283e-14	2.46283e-14	5.29525e-15	3.08586e-10
30	G104	P	18	30	24	5	5	24	30	19	11	10	L	F	1.57	4.65	0.68	0.9	882	14.3	942	1.06803	15.8889	980	65.8741	0.646023	2.51114	1.43562	0.597875	55.8191	62.3965	66.7163	69.4631	1.18383e-13	3.66389e-15	9.8477e-15	8.13024e-13	0.515222	1.79695	0.975882	0.402857	53.6603	62.3535	68.0724	65.8944	2.37164e-12	5.56689e-15	5.94675e-13	1.37223e-10
31	G105	P	35	26	5	20	5	20	24	13	17	89	F	L	1.27	3.56	0.55	2.64	165	22	338	2.04848	8.33333	62.5	15.3636	0.964519	1.44008	1.08524	0.441945	51.5874	53.1913	60.9189	64.2808	8.63444e-14	3.10617e-13	2.13601e-15	8.80113e-09	3.5005	5.09135	3.99098	2.0215	52.7752	54.9329	59.3243	63.787	2.57515e-14	1.4233e-13	3.74821e-15	7.36299e-15
32	G111	P	26	27	22	5	5	22	30	20	20	14	L	F	1	3.71	0.21	1.1	119	26.1	703	5.90756	23.7273	108.182	26.9349	1.7545	4.14682	1.73674	0.834947	50.9648	55.6475	62.7769	66.2871	2.13601e-15	3.86258e-16	4.09976e-16	3.25655e-15	2.48552	5.63167	2.99235	1.12839	51.558	56.5486	66.1257	73.6177	8.79293e-15	5.28037e-14	1.65875e-13	7.39911e-13
33	G112	P	28	25	20	3	3	20	24	18	11	52	L	F	1.21	4.2	0.48	0.5	349	42.5	785	2.24928	85	698	18.4706	2.57198	5.10284	1.52726	0.47755	54.474	57.2055	65.0563	66.4482	9.48297e-15	1.3393e-14	1.53643e-13	1.12337e-09	1.94	3.12	1.37	0.455	55.059	58.4248	62.2993	66.6762	1.22637e-13	1.23051e-13	2.50646e-13	9.49914e-11
34	G114	P	30	28	23	10	10	23	27	13	13	14	L	F	1.25	3.8	0.34	1.7	704	27.4	683	0.97017	16.1176	414.118	24.927	1.98247	2.5986	1.48906	0.830522	44.9817	47.1798	53.8924	59.3405	1.82549e-15	5.56689e-15	1.26102e-14	7.51866e-15	0.668338	1.02193	0.510971	0.304899	46.6365	47.2056	55.7981	59.9222	0.000212389	2.97102e-12	9.51696e-09	2.05468e-06
35	G115	P	34	27	8	22	8	22	30	16	18	14	F	L	1.08	5.75	0.79	1.5	324	32.4	738	2.27778	21.6	216	22.7778	3.47735	8.50589	10.0731	5.1266	47.1583	51.6977	60.5261	69.3577	7.84953e-15	7.9891e-16	1.71066e-15	1.71066e-15	3.36548	8.04247	9.72044	4.51821	47.2269	52.8115	60.1086	68.8539	2.55097e-16	1.74379e-16	3.73201e-16	3.86258e-16
36	G116	P	37	29	10	22	10	22	26	19	15	38	F	L	1.67	4.69	0.31	0.7	571	34	425	0.744308	48.5714	815.714	12.5	3.5206	11.035	14.4771	7.57269	49.9402	54.4067	60.5602	69.5253	7.9891e-16	7.9891e-16	1.74379e-16	1.169e-15	2.46228	11.8272	13.6161	6.16888	52.8791	55.6518	62.8342	71.5726	6.22675e-15	5.36263e-15	3.60605e-14	5.36263e-15
37	G117	P	21	28	25	9	9	25	30	11	11	14	L	F	1	4.35	0.56	0.9	456	35.5	1031	2.26096	39.4444	506.667	29.0423	2.68405	4.27725	2.98631	1.48814	52.3119	54.8717	60.8691	66.4658	2.82474e-16	2.63919e-16	1.25527e-15	1.47567e-14	2.94887	4.25087	3.46126	1.75888	54.4983	58.3055	66.7377	72.0353	5.46018e-16	1.169e-15	1.169e-15	1.21138e-15
38	G119	P	23	32	7	24	7	24	25	16	14	116	F	L	2.72	5.11	0.32	1	119	35.2	579	4.86555	35.2	119	16.4489	1.93364	3.65371	3.50324	0.566126	46.7259	55.0221	64.5869	71.4301	8.15236e-15	2.46283e-14	1.14906e-14	3.38809e-11	1.58881	3.32191	3.32448	0.754415	48.135	54.8878	61.1349	66.823	1.98288e-15	1.26057e-15	4.9114e-16	4.39163e-15
39	G124	P	29	24	18	4	4	18	27	16	18	13	L	F	1	2.86	0.39	0.8	388	55.4	935	2.40979	69.25	485	16.8773	2.98959	4.90456	2.91734	1.48778	54.3596	58.1458	68.0855	72.5176	1.30073e-15	3.73201e-16	5.46018e-16	2.45068e-15	3.03343	5.61027	3.95375	1.70387	54.4849	59.8555	67.7651	71.4372	7.9891e-16	1.71066e-15	2.50344e-15	2.29348e-14
40	G125	P	28	33	26	5	5	26	33	12	13	12	L	F	1.07	2.67	0.45	1.5	192	18	755	3.93229	12	128	41.9444	1.08263	2.32013	2.0427	0.526671	45.5048	63.3413	73.9337	77.6185	2.80358e-15	2.55097e-16	1.09589e-15	1.14894e-10	0.73295	2.89977	2.16547	0.439499	53.3904	65.0649	76.2703	81.2875	4.09537e-13	4.13735e-16	1.55348e-15	1.56616e-09
41	G126	P	31	26	2	25	2	25	26	19	11	46	F	L	1	3.8	0.37	1.5	128	9.9	314	2.45312	6.6	85.3333	31.7172	2.59444	3.95281	3.23562	2.50885	49.2011	54.2815	62.7284	68.8928	3.73201e-16	3.73201e-16	3.73201e-16	1.17539e-15	1.22593	2.04506	1.78244	1.31112	50.1768	53.2077	62.1638	68.382	1.08183e-15	4.5926e-16	2.05293e-15	3.72713e-15
42	G128	P	31	34	30	2	2	30	32	18	15	4	L	F	1.2	5.75	0.56	1.3	73	41.5	847	11.6027	31.9231	56.1538	20.4096	3.46953	6.61227	5.18932	4.12306	53.9152	57.185	64.4432	71.0445	3.99764e-16	1.74379e-16	3.73201e-16	7.9891e-16	2.12476	5.52307	4.87016	3.36041	55.5354	58.943	66.7337	72.1072	1.80341e-16	5.46018e-16	3.73201e-16	1.74379e-16
43	G130	P	33	27	8	23	8	23	24	14	13	15	F	L	2.2	3.57	0.4	0.9	565	8.4	215	0.380531	9.33333	627.778	25.5952	6.98366	10.6002	6.74364	2.53749	48.284	54.5037	62.0984	68.3102	3.73201e-16	3.73201e-16	3.73201e-16	5.46018e-16	5.72254	8.64932	5.76388	3.00391	48.2749	54.3783	60.3946	64.7957	3.66389e-15	3.66389e-15	2.50344e-15	8.15236e-15
44	G131	P	30	33	28	5	5	28	31	14	15	8	L	F	1.1	3.3	0.33	0.7	135	46	999	7.4	65.7143	192.857	21.7174	1.26887	2.10701	1.3607	0.784463	43.3734	50.3963	56.4035	61.2024	1.72433e-15	2.35851e-16	1.08183e-15	4.77452e-13	0.882402	2.57715	1.8052	0.829864	46.6612	51.0995	56.6119	62.2892	7.49848e-15	1.99457e-16	3.34674e-16	1.28431e-14
45	G132	P	26	27	6	22	6	22	28	19	15	16	F	L	1.15	3.21	0.4	1.2	313	39.4	512	1.63578	32.8333	260.833	12.9949	0.829689	2.902	2.10376	0.723358	57.6178	58.2135	65.1585	62.8219	2.3597e-13	9.19571e-16	3.76279e-15	1.65062e-14	0.925731	2.8785	1.99579	0.645765	54.9688	59.9247	64.9419	64.398	1.32911e-13	2.048e-15	7.9208e-15	2.49627e-14
46	G133	P	28	30	3	24	3	24	31	13	12	21	F	L	1.9	2.17	0.3	1.6	125	16.4	642	5.136	10.25	78.125	39.1463	3.8514	6.96996	5.01703	2.50617	50.4493	54.3352	63.8179	66.0871	1.1197e-12	7.64105e-13	3.55947e-13	5.21493e-13	4.3594	7.18879	5.75056	2.69526	47.7077	53.3427	62.6818	65.9409	1.71066e-15	1.71066e-15	1.169e-15	5.46018e-16
47	G134	P	22	28	2	21	2	21	26	13	18	43	F	L	2.13	3	0.21	1.9	120	33.1	421	3.50833	17.4211	63.1579	12.719	4.21292	8.26272	4.93491	1.09069	47.729	52.3462	63.2922	70.5214	2.55097e-16	1.74379e-16	1.74379e-16	4.85297e-16	3.42514	7.00066	3.59736	1.37051	47.6395	52.7157	60.4415	66.2008	1.46015e-14	1.97567e-15	1.22543e-14	6.99492e-14
Description:
Group: C – control, P – PMDD
MC length: average menstrual cycle (MC) length
Visit 1 day, Visit 2 day: day of the menstrual cycle during the visit to the MEG lab
Len L MC: length of the MC when women came during the luteal visit to the MEG lab
F day, L day: day of the MC on women’s follicular (F) and luteal (L) visit
F time, L time: time when the MEG was recorded during the follicular and luteal phase
Visit dif: number of days between the follicular visit and luteal visit
Visit 1 phase, Visit 2 phase: MC phase of the first and second visit
F PMS ave, L PMS ave: average daily symptom severity on the day of follicular and luteal visit
PMS ratio: average symptom severity in the luteal phase relative to the follicular phase
F PRO, F EST, L PRO, L EST: blood level of estradiol and progesterone in the follicular and luteal phase
F Gamma wAmpl etc: follicular gamma response weighted power
F Gamma wFreq etc: follicular gamma response weighted peak frequency
F Gamma p-val: follicular wilcoxon p-value at gamma peak (see methods)
V0, V1, V2, V3: static, slow, medium and fast velocity of grating’s motion, respectively
GSS – gamma suppression slope
RT – reaction time
F error late, %: percent of omission errors in the follicular phase
F error early, %: percent of commission errors in the follicular phase
SSI – Spatial Suppression Index
log10 B F: log10 discrimination threshold for large (big) grating in the follicular phase
B – large; S – small grating in spatial suppression task
F STAI state: state-STAI questionnaire score in the follicular phase;
F STAI trait: trait-STAI questionnaire score in the follicular phase;
BSDS: BSDS questionnaire score
MDQ: MDQ questionnaire score
HCL-32: HCL-32 questionnaire score
F Beck Sum: Beck’s questionnaire score during the follicular phase
[truncated: 24 more columns]
